# Supplementary material for: Integrative genomic and transcriptomic analysis reveals immune subtypes and prognostic markers in ovarian clear cell carcinoma
Source: Br J Cancer. 2022 Jan 18;126(8):1215–23. doi: 10.1038/s41416-022-01705-w (PMC9023449; doi:10.1038/s41416-022-01705-w)
Supplement: Supplementary file 4 — Supplementary Table S1: The specific details of 520-gene panel. [file 41416_2022_1705_MOESM4_ESM.xlsx]

## Sheet: Sheet1
		Oncoscreen Plus
		ABL1 NM_005157.5	ABL2 NM_007314.3	ABRAXAS1 NM_139076.2	ACVR1 NM_001105.4	ACVR1B NM_020328.3
		AKT1 NM_001014432.1	AKT2 NM_001626.5	AKT3 NM_005465.4	ALK NM_004304.4	ALOX12B NM_001139.2
		AMER1 NM_152424.3	APC NM_000038.5	AR NM_000044.3	ARAF NM_001256196.1	ARFRP1 NM_001267547.2
		ARID1A NM_006015.4	ARID1B NM_020732.3	ARID2 NM_152641.2	ARID5B NM_032199.2	ASXL1 NM_015338.5
		ASXL2 NM_018263.4	ATM NM_000051.3	ATR NM_001184.3	ATRX NM_000489.4	AURKA NM_001323303.1
		AURKB NM_001284526.1	AXIN1 NM_003502.3	AXIN2 NM_004655.3	AXL NM_021913.4	B2M NM_004048.2
		BAP1 NM_004656.3	BARD1 NM_000465.3	BBC3 NM_001127240.2	BCL10 NM_003921.4	BCL2 NM_000633.2
		BCL2L1 NM_001317919.1	BCL2L11 NM_001204107.1	BCL2L2 NM_001199839.1	BCL6 NM_001130845.1	BCOR NM_001123383.1
		BCORL1 NM_021946.4	BIRC3 NM_001165.4	BLM NM_000057.3	BMPR1A NM_004329.2	BRAF NM_004333.4
		BRCA1 NM_007294.3	BRCA2 NM_000059.3	BRD4 NM_058243.2	BRD7 NM_001173984.2	BRINP3 NM_199051.2
		BRIP1 NM_032043.2	BTG1 NM_001731.2	BTG2 NM_006763.2	BTK NM_000061.2	CALR NM_004343.3
		CARD11 NM_032415.5	CASP8 NM_001228.4	CBFB NM_022845.2	CBL NM_005188.3	CCND1 NM_053056.2
		CCND2 NM_001759.3	CCND3 NM_001760.4	CCNE1 NM_001238.3	CD274 NM_014143.3	CD74 NM_001025159.2
		CD79A NM_001783.3	CD79B NM_000626.3	CDC73 NM_024529.4	CDH1 NM_004360.4	CDH18 NM_001291956.1
		CDK12 NM_016507.3	CDK4 NM_000075.3	CDK6 NM_001145306.1	CDK8 NM_001260.2	CDKN1A NM_001291549.1
		CDKN1B NM_004064.4	CDKN1C NM_000076.2	CDKN2A NM_000077.4	CDKN2B NM_004936.3	CDKN2C NM_001262.2
		CEBPA NM_004364.4	CENPA NM_001809.3	CHD1 NM_001270.2	CHD2 NM_001271.3	CHD4 NM_001273.3
		CHEK1 NM_001274.5	CHEK2 NM_007194.3	CIC NM_015125.4	CREBBP NM_004380.2	CRKL NM_005207.3
		CRLF2 NM_022148.3	CSF1R NM_001288705.1	CSF3R NM_156039.3	CSMD1 NM_033225.5	CSMD3 NM_198123.1
		CTCF NM_006565.3	CTLA4 NM_005214.4	CTNNA1 NM_001323982.1	CTNNB1 NM_001904.3	CUL3 NM_001257198.1
		CUL4A NM_001008895.2	CXCR4 NM_003467.2	CYLD NM_015247.2	CYP17A1 NM_000102.3	CYP2D6 NM_000106.5
		DAXX NM_001141970.1	DCUN1D1 NM_020640.3	DDR1 NM_013994.2	DDR2 NM_001014796.1	DICER1 NM_177438.2
		DIS3 NM_014953.4	DNAJB1 NM_006145.2	DNMT1 NM_001130823.2	DNMT3A NM_022552.4	DNMT3B NM_006892.3
		DOT1L NM_032482.2	DPYD NM_000110.3	EED NM_001308007.1	EGFR NM_005228.3	EIF1AX NM_001412.3
		EIF4E NM_001130679.1	EMSY NM_001300942.1	EP300 NM_001429.3	EPCAM NM_002354.2	EPHA2 NM_004431.4
		EPHA3 NM_005233.5	EPHA5 NM_001281765.2	EPHA7 NM_004440.3	EPHB1 NM_004441.4	EPHB4 NM_004444.4
		ERBB2 NM_004448.3	ERBB3 NM_001982.3	ERBB4 NM_005235.2	ERCC1 NM_202001.2	ERCC2 NM_000400.3
		ERCC3 NM_000122.1	ERCC4 NM_005236.2	ERCC5 NM_000123.3	ERG NM_001136154.1	ERRFI1 NM_018948.3
		ESR1 NM_000125.3	ETV4 NM_001079675.2	ETV5 NM_004454.2	ETV6 NM_001987.4	EWSR1 NM_013986.3
		EZH2 NM_004456.4	EZR NM_001111077.1	FANCA NM_000135.2	FANCC NM_000136.2	FANCD2 NM_001018115.2
		FANCE NM_021922.2	FANCF NM_022725.3	FANCG NM_004629.1	FANCI NM_001113378.1	FANCL NM_018062.3
		FANCM NM_020937.3	FAS NM_000043.5	FAT1 NM_005245.3	FBXW7 NM_033632.3	FGF10 NM_004465.1
		FGF12 NM_021032.4	FGF14 NM_175929.2	FGF19 NM_005117.2	FGF23 NM_020638.2	FGF3 NM_005247.2
		FGF4 NM_002007.2	FGF6 NM_020996.2	FGF7 NM_002009.3	FGFR1 NM_023110.2	FGFR2 NM_000141.4
		FGFR3 NM_000142.4	FGFR4 NM_002011.4	FH NM_000143.3	FLCN NM_144997.5	FLT1 NM_002019.4
		FLT3 NM_004119.2	FLT4 NM_182925.4	FOXA1 NM_004496.3	FOXL2 NM_023067.3	FOXO1 NM_002015.3
		FOXP1 NM_001244810.1	FRS2 NM_001042555.2	FUBP1 NM_003902.4	FYN NM_002037.5	GABRA6 NM_000811.2
		GATA1 NM_002049.3	GATA2 NM_001145661.1	GATA3 NM_001002295.1	GATA4 NM_001308093.1	GATA6 NM_005257.5
		GEN1 NM_001130009.2	GID4 NM_024052.4	GLI1 NM_005269.2	GNA11 NM_002067.4	GNA13 NM_006572.5
		GNAQ NM_002072.4	GNAS NM_080425.3	GPS2 NM_004489.4	GREM1 NM_013372.6	GRIN2A NM_000833.4
		GRM3 NM_000840.2	GSK3B NM_002093.3	H3F3A NM_002107.4	H3F3B NM_005324.4	H3F3C NM_001013699.2
		HDAC1 NM_004964.2	HDAC2 NM_001527.3	HGF NM_000601.5	HIST1H1C NM_005319.3	HIST1H2BD NM_021063.3
		HIST1H3A NM_003529.2	HIST1H3B NM_003537.3	HIST1H3C NM_003531.2	HIST1H3D NM_003530.4	HIST1H3E NM_003532.2
		HIST1H3G NM_003534.2	HIST1H3H NM_003536.2	HIST1H3I NM_003533.2	HIST1H3J NM_003535.2	HIST2H3D NM_001123375.2
		HIST3H3 NM_003493.2	HLA-A NM_001242758.1	HLA-B NM_005514.7	HLA-C NM_001243042.1	HNF1A NM_000545.6
		HOXB13 NM_006361.5	HRAS NM_005343.3	HSD3B1 NM_000862.2	HSP90AA1 NM_001017963.2	ICOSLG NM_001283050.1
		ID3 NM_002167.4	IDH1 NM_005896.3	IDH2 NM_002168.3	IFNGR1 NM_000416.2	IGF1 NM_001111285.2
		IGF1R NM_000875.4	IGF2 NM_000612.5	IKBKE NM_014002.3	IKZF1 NM_006060.5	IL10 NM_000572.2
		IL7R NM_002185.3	INHA NM_002191.3	INHBA NM_002192.3	INPP4A NM_001134224.1	INPP4B NM_001101669.1
		INSR NM_000208.3	IRF2 NM_002199.3	IRF4 NM_002460.3	IRS1 NM_005544.2	IRS2 NM_003749.2
		JAK1 NM_001320923.1	JAK2 NM_004972.3	JAK3 NM_000215.3	JUN NM_002228.3	KAT6A NM_006766.4
		KDM5A NM_001042603.2	KDM5C NM_004187.3	KDM6A NM_001291415.1	KDR NM_002253.2	KEAP1 NM_012289.3
		KEL NM_000420.2	KIT NM_000222.2	KLF4 NM_001314052.1	KLHL6 NM_130446.2	KMT2A NM_001197104.1
		KMT2C NM_170606.2	KMT2D NM_003482.3	KRAS NM_033360.3	LATS1 NM_004690.3	LATS2 NM_014572.2
		LMO1 NM_002315.2	LRP1B NM_018557.2	LTK NM_002344.5	LYN NM_002350.3	MAF NM_005360.4
		MAGI2 NM_012301.3	MALT1 NM_006785.3	MAP2K1 NM_002755.3	MAP2K2 NM_030662.3	MAP2K4 NM_001281435.1
		MAP3K1 NM_005921.1	MAP3K13 NM_001242314.1	MAPK1 NM_002745.4	MAPK3 NM_002746.2	MAX NM_002382.4
		MCL1 NM_021960.4	MDC1 NM_014641.2	MDM2 NM_002392.5	MDM4 NM_002393.4	MED12 NM_005120.2
		MEF2B NM_001145785.1	MEN1 NM_000244.3	MERTK NM_006343.2	MET NM_000245.3	MGA NM_001164273.1
		MIR21 NR_029493.1	MITF NM_000248.3	MKNK1 NM_003684.5	MLH1 NM_000249.3	MLH3 NM_001040108.1
		MPL NM_005373.2	MRE11 NM_005591.3	MSH2 NM_000251.2	MSH3 NM_002439.4	MSH6 NM_000179.2
		MST1 NM_020998.3	MST1R NM_002447.3	MTAP NM_002451.3	MTOR NM_004958.3	MUTYH NM_001128425.1
		MYC NM_002467.4	MYCL NM_001033082.2	MYCN NM_001293228.1	MYD88 NM_002468.4	MYOD1 NM_002478.4
		NAV3 NM_001024383.1	NBN NM_002485.4	NCOA3 NM_181659.2	NCOR1 NM_006311.3	NCOR2 NM_006312.5
		NEGR1 NM_173808.2	NF1 NM_000267.3	NF2 NM_000268.3	NFE2L2 NM_006164.4	NFKBIA NM_020529.2
		NKX2-1 NM_001079668.2	NKX3-1 NM_006167.3	NOTCH1 NM_017617.4	NOTCH2 NM_024408.3	NOTCH3 NM_000435.2
		NOTCH4 NM_004557.3	NPM1 NM_002520.6	NRAS NM_002524.4	NRG1 NM_001322205.1	NSD1 NM_022455.4
		NSD2 NM_001042424.2	NSD3 NM_023034.1	NT5C2 NM_001134373.2	NTHL1 NM_002528.6	NTRK1 NM_001007792.1
		NTRK2 NM_006180.4	NTRK3 NM_001012338.2	NUP93 NM_014669.4	NUTM1 NM_001284292.1	P2RY8 NM_178129.4
		PAK1 NM_001128620.1	PAK3 NM_001128168.2	PAK5 NM_020341.3	PALB2 NM_024675.3	PARP1 NM_001618.3
		PARP2 NM_005484.3	PARP3 NM_001003931.3	PAX5 NM_016734.2	PBRM1 NM_018313.4	PCDH11X NM_032968.4
		PDCD1 NM_005018.2	PDCD1LG2 NM_025239.3	PDGFRA NM_006206.4	PDGFRB NM_002609.3	PDK1 NM_001278549.1
		PGR NM_000926.4	PHOX2B NM_003924.3	PIK3C2B NM_002646.3	PIK3C2G NM_001288772.1	PIK3C3 NM_002647.3
		PIK3CA NM_006218.3	PIK3CB NM_006219.2	PIK3CD NM_005026.3	PIK3CG NM_001282426.1	PIK3R1 NM_181523.2
		PIK3R2 NM_005027.3	PIK3R3 NM_001303427.1	PIM1 NM_001243186.1	PLCG2 NM_002661.4	PLK2 NM_006622.3
		PMS1 NM_000534.4	PMS2 NM_000535.6	PNRC1 NM_006813.2	POLD1 NM_001256849.1	POLE NM_006231.3
		PPARG NM_015869.4	PPM1D NM_003620.3	PPP2R1A NM_014225.5	PPP2R2A NM_002717.3	PPP6C NM_001123355.1
		PRDM1 NM_001198.3	PREX2 NM_024870.3	PRKAR1A NM_002734.4	PRKCI NM_002740.5	PRKDC NM_006904.6
		PRKN NM_004562.2	PTCH1 NM_000264.3	PTEN NM_000314.6	PTPN11 NM_002834.3	PTPRD NM_002839.3
		PTPRO NM_030667.2	PTPRS NM_002850.3	PTPRT NM_133170.3	QKI NM_006775.2	RAB35 NM_006861.6
		RAC1 NM_018890.3	RAD21 NM_006265.2	RAD50 NM_005732.3	RAD51 NM_001164269.1	RAD51B NM_133509.3
		RAD51C NM_058216.2	RAD51D NM_002878.3	RAD52 NM_001297419.1	RAD54L NM_003579.3	RAF1 NM_002880.3
		RARA NM_000964.3	RASA1 NM_002890.2	RB1 NM_000321.2	RBM10 NM_001204468.1	RECQL4 NM_004260.3
		REL NM_002908.3	RET NM_020975.4	RHEB NM_005614.3	RHOA NM_001664.3	RICTOR NM_001285439.1
		RIT1 NM_001256821.1	RNF43 NM_017763.5	ROS1 NM_002944.2	RPA1 NM_002945.3	RPS6KA4 NM_003942.2
		RPS6KB2 NM_003952.2	RPTOR NM_020761.2	RSPO2 NM_178565.4	RUNX1 NM_001754.4	RUNX1T1 NM_001198679.1
		SDC4 NM_002999.3	SDHA NM_004168.3	SDHAF2 NM_017841.2	SDHB NM_003000.2	SDHC NM_003001.3
		SDHD NM_003002.3	SETD2 NM_014159.6	SF3B1 NM_012433.3	SGK1 NM_001143676.1	SH2B3 NM_005475.2
		SH2D1A NM_002351.4	SHQ1 NM_018130.2	SLC34A2 NM_006424.2	SLIT2 NM_004787.3	SLX4 NM_032444.2
		SMAD2 NM_001003652.3	SMAD3 NM_005902.3	SMAD4 NM_005359.5	SMARCA4 NM_001128849.1	SMARCB1 NM_003073.4
		SMARCD1 NM_003076.4	SMO NM_005631.4	SNCAIP NM_001308100.1	SOCS1 NM_003745.1	SOX10 NM_006941.3
		SOX17 NM_022454.3	SOX2 NM_003106.3	SOX9 NM_000346.3	SPEN NM_015001.2	SPOP NM_001007226.1
		SPTA1 NM_003126.2	SRC NM_198291.2	SRSF2 NM_003016.4	STAG2 NM_001042749.2	STAT3 NM_139276.2
		STAT4 NM_001243835.1	STAT5A NM_001288718.1	STAT5B NM_012448.3	STK11 NM_000455.4	STK40 NM_001282546.1
		SUFU NM_016169.3	SYK NM_001174167.2	TAF1 NM_001286074.1	TBX3 NM_016569.3	TCF3 NM_003200.3
		TCF7L2 NM_001146274.1	TEK NM_000459.4	TENT5C NM_017709.3	TERC NR_001566.1	TERT NM_198253.2
		TET1 NM_030625.2	TET2 NM_001127208.2	TGFBR1 NM_001306210.1	TGFBR2 NM_001024847.2	TIPARP NM_001184717.1
		TMEM127 NM_017849.3	TMPRSS2 NM_001135099.1	TNFAIP3 NM_001270507.1	TNFRSF14 NM_003820.3	TOP1 NM_003286.2
		TOP2A NM_001067.3	TP53 NM_000546.5	TP63 NM_003722.4	TRAF2 NM_021138.3	TRAF7 NM_032271.2
		TRIM58 NM_015431.3	TRPC5 NM_012471.2	TSC1 NM_000368.4	TSC2 NM_000548.4	TSHR NM_000369.2
		TYRO3 NM_006293.3	U2AF1 NM_001025203.1	UGT1A1 NM_000463.2	VEGFA NM_001025366.2	VEGFB NM_003377.4
		VHL NM_000551.3	WISP3 NM_198239.1	WRN NM_000553.4	WT1 NM_024426.4	XIAP NM_001167.3
		XPO1 NM_003400.3	XRCC2 NM_005431.1	XRCC3 NM_001100118.1	YAP1 NM_001282101.1	YES1 NM_005433.3
		ZBTB16 NM_001018011.1	ZBTB2 NM_020861.2	ZNF217 NM_006526.2	ZNF703 NM_025069.2	ZNRF3 NM_001206998.1
