# Supplementary material for: Integrative genomic and transcriptomic analysis reveals immune subtypes and prognostic markers in ovarian clear cell carcinoma
Source: Br J Cancer. 2022 Jan 18;126(8):1215–23. doi: 10.1038/s41416-022-01705-w (PMC9023449; doi:10.1038/s41416-022-01705-w)
Supplement: Supplementary file 5 — Supplementary Table S2: Univariate and multivariate Cox regression analysis of survival in ovarian clear cell carcinoma by different molecular subtypes. [file 41416_2022_1705_MOESM5_ESM.xlsx]

## Sheet: Sheet1
Table S2A. Univariate and multivariate Cox regression analysis of overall survival (OS) in ovarian clear cell carcinoma by different molecular subtypes.
Survival	n	Factor	category A	Category B	nA	nB	Univariate Cox Coefficient	Univariate Cox p-value	Multivariate Cox Coefficient	Multivariate Cox p-value
OS	44	Age	<=50	>50	19	25	1.03(0.36-2.98)	0.956604	2.31(0.69-7.64)	0.171297
OS	44	Stage	I,II	III,IV	14	30	0.24(0.08-0.69)	0.00846645	0.15(0.04-0.50)	0.00207457
OS	44	Immune group	immune	non-immune	10	34	0.40(0.14-1.15)	0.0893631	0.26(0.08-0.82)	0.0222595
Univariate and multivaria Cox regssion analysis of survival in ovarian clear cell carcinoma (EMgroup).
Survival	n	Factor	category A	Category B	nA	nB	Univariate Cox Coefficient	Univariate Cox p-value	Multivariate Cox Coefficient	Multivariate Cox p-value
OS	44	Age	<=50	>50	19	25	1.03(0.36-2.98)	0.956604	1.61(0.53-4.90)	0.398726
OS	44	Stage	I,II	III,IV	14	30	0.24(0.08-0.69)	0.00846645	0.20(0.07-0.62)	0.00519103
OS	44	EM_group	mesenchymal	epithelial	21	23	0.81(0.29-2.24)	0.691679	0.76(0.27-2.12)	0.601007
Table S2B. Univariate and multivariate Cox regression analysis of progression-free survival (PFS) in ovarian clear cell carcinoma by different molecular subtypes.
Survival	n	Factor	category A	Category B	nA	nB	Univariate HR	Univariate Cox HR p-value	Multivariate Cox HR	Multivariate Cox HR p-value
PFS	44	Age	<=50	>50	19	25	0.92(0.39-2.19)	0.851256	1.71(0.64-4.57)	0.285218
PFS	44	Stage	I,II	III,IV	14	30	0.42(0.18-1.00)	0.0510734	0.35(0.14-0.91)	0.0313935
PFS	44	Immune group	immune	non-immune	10	34	0.23(0.09-0.54)	0.000955019	0.20(0.08-0.51)	0.000630148
Univariate and multivaria Cox regssion analysis of survival in ovarian clear cell carcinoma (EMgroup).
Survival	n	Factor	category A	Category B	nA	nB	Univariate HR	Univariate Cox HR p-value	Multivariate Cox HR	Multivariate Cox HR p-value
PFS	44	Age	<=50	>50	19	25	0.92(0.39-2.19)	0.851256	1.23(0.50-3.05)	0.642175
PFS	44	Stage	I,II	III,IV	14	30	0.42(0.18-1.00)	0.0510734	0.21(0.07-0.62)	0.00475038
PFS	44	EM_group	mesenchymal	epithelial	10	34	0.33(0.14-0.80)	0.0139975	0.17(0.06-0.52)	0.0014785
